# Supplementary material for: Identification of new loci for salt tolerance in soybean by high-resolution genome-wide association mapping
Source: BMC Genomics. 2019 Apr 25;20:318. doi: 10.1186/s12864-019-5662-9 (PMC6485111; doi:10.1186/s12864-019-5662-9)
Supplement: Supplementary file 8 — Table S3. The genes underlying the significant genomic regions associated with salt tolerance from Phytozome and Soybase databases. (XLSX 24 kb) [file 12864_2019_5662_MOESM8_ESM.xlsx]

## Sheet: Sheet1
Table S3. The genes underlying the significant genomic regions associated with salt tolerance from Phytozone and Soybase databases
No	Gene name	Chr.	Start position	End position	ID	Protein family
1	Glyma.02g143000	2	14735028	14747294	58185	Guanylate-binding protein C N-terminal domain,Guanylate-binding protein C C-terminal domain
2	Glyma.02g204300	2	38958949	38970855	67290	Ion transport protein,Cyclic nucleotide-binding domain
3	Glyma.02g204400	2	38974176	38974403	67302	Unknown
4	Glyma.02g247400	2	43512032	43519329	73998	AAR2 protein
5	Glyma.02g247500	2	43512042	43519329	74015	Unknown
6	Glyma.02g247000	2	43478314	43481473	73944	Unknown
7	Glyma.02g247100	2	43492461	43494623	73950	Myb-like DNA-binding domain
8	Glyma.02g247200	2	43501098	43502907	73957	Unknown
9	Glyma.02g247300	2	43504539	43508138	73962	CLASP N terminal
10	Glyma.05g031300	5	2720956	2729817	171678	Unknown
11	Glyma.06g046800	6	3535731	3536501	213837	Unknown
12	Glyma.08g145600	8	11066152	11073328	323171	Cellulose synthase
13	Glyma.08g145700	8	11083230	11086950	323189	WD domain C G-beta repeat
14	Glyma.08g145800	8	11088887	11089249	323201	Prolamin-like (original Pfam: PF06915)
15	Glyma.08g145900	8	11092669	11096142	323204	Alcohol dehydrogenase GroES-like domain,Zinc-binding dehydrogenase
16	Glyma.08g146000	8	11103557	11106499	323213	TFIIS helical bundle-like domain
17	Glyma.08g146100	8	11119305	11124078	323239	EamA-like transporter family
18	Glyma.08g146200	8	11125789	11129806	323260	Unknown
19	Glyma.08g146300	8	11136129	11139057	323266	PAP_fibrillin
20	Glyma.08g146400	8	11139657	11142335	323301	BolA-like protein
21	Glyma.08g146500	8	11145877	11149248	323308	Actin
22	Glyma.08g146600	8	11157526	11158422	323317	Zinc finger C C3HC4 type (RING finger)
23	Glyma.08g146700	8	11166509	11172366	323322	Autophagy-related protein 13
24	Glyma.08g146800	8	11173407	11176423	323330	RNA polymerase Rpb4
25	Glyma.08g146900	8	11183844	11185540	323338	GRAS domain family
26	Glyma.08g156500	8	12100644	12103960	324766	No apical meristem (NAM) protein
27	Glyma.08g156600	8	12107082	12108961	324781	Unknown
28	Glyma.08g156700	8	12112065	12112778	324788	Unknown
29	Glyma.08g157000	8	12140034	12143379	324880	Ras family
30	Glyma.08g157100	8	12144886	12145586	324890	Unknown
31	Glyma.08g157200	8	12146949	12149210	324895	SF0 - RING FINGER PROTEIN 5
32	Glyma.08g157300	8	12156261	12158113	324901	Unknown
33	Glyma.08g157400	8	12162921	12193517	324907	SF9 - CALLOSE SYNTHASE 1-RELATED
34	Glyma.08g157500	8	12199277	12205472	324958	SF29 - P-LOOP CONTAINING NUCLEOSIDE TRIPHOSPHATE HYDROLASES SUPERFAMILY PROTEIN
35	Glyma.08g157600	8	12206851	12208844	324970	Unknown
36	Glyma.08g157700	8	12213783	12222299	324976	Citrate synthase
37	Glyma.08g157800	8	12226940	12231858	325023	Cyclic pyranopterin phosphate synthase / Molybdenum cofactor biosynthesis protein 1
38	Glyma.08g157900	8	12235183	12236400	325034	VQ motif
39	Glyma.08g158000	8	12247781	12249854	325039	Unknown
40	Glyma.08g158100	8	12250248	12251336	325044	Unknown
41	Glyma.08g158200	8	12254113	12256668	325049	Unknown
42	Glyma.08g158300	8	12260220	12262810	325055	Zinc finger C C3HC4 type (RING finger)
43	Glyma.08g158400	8	12264351	12266109	325061	ATPase family associated with various cellular activities (AAA)
44	Glyma.08g158500	8	12280422	12281584	325066	Unknown
45	Glyma.08g158600	8	12290252	12297255	325071	SF34 - MAJOR FACILITATOR SUPERFAMILY DOMAIN-CONTAINING PROTEIN // SUBFAMILY NOT NAMED
46	Glyma.08g158700	8	12301021	12302256	325130	Unknown
47	Glyma.08g222200	8	18038277	18058503	336034	haloacid dehalogenase-like hydrolase,Cation transporter FATPase C N-terminus,Cation transporting ATPase C C-terminus,Ca2+-ATPase N terminal autoinhibitory domain,E1-E2 ATPase
48	Glyma.08g222300	8	18059686	18063561	336073	GDP-fucose protein O-fucosyltransferase
49	Glyma.08g222400	8	18068218	18073981	336083	Adaptin N terminal region,Coatomer beta C-terminal region
50	Glyma.08g222500	8	18075163	18077665	336098	Exo70 exocyst complex subunit
51	Glyma.08g222600	8	18078248	18079952	336103	Unknown
52	Glyma.08g222700	8	18079943	18083744	336112	Unknown
53	Glyma.08g222800	8	18085127	18088964	336123	Glycosyl transferase family 2
54	Glyma.08g222900	8	18090096	18091341	336132	Mitochondrial ATP synthase epsilon chain
55	Glyma.08g223000	8	18093196	18102042	336138	Vps51 FVps67
56	Glyma.08g223100	8	18102559	18103619	336175	Unknown
57	Glyma.08g223200	8	18103948	18105613	336180	RNA recognition motif. (a.k.a. RRM C RBD C or RNP domain)
58	Glyma.08g223300	8	18107199	18109906	336189	ACT domain,D-isomer specific 2-hydroxyacid dehydrogenase C NAD binding domain,D-isomer specific 2-hydroxyacid dehydrogenase C catalytic domain
59	Glyma.08g223400	8	18127350	18129276	336198	Protein kinase domain
60	Glyma.08g223500	8	18129324	18135381	336203	Unknown
61	Glyma.08g223600	8	18138052	18142927	336209	Aldose 1-epimerase
62	Glyma.08g223700	8	18147188	18154565	336221	Protein kinase domain
63	Glyma.08g223800	8	18162779	18168705	336326	XPC-binding domain,UBA FTS-N domain,Ubiquitin family
64	Glyma.08g223900	8	18169513	18171372	336358	YGGT family
65	Glyma.08g224000	8	18175289	18182199	336363	Unknown
66	Glyma.08g224100	8	18183935	18184694	336389	Unknown
67	Glyma.08g224200	8	18187905	18191895	336400	Ergosterol biosynthesis ERG4 FERG24 family
68	Glyma.08g224300	8	18193065	18194992	336442	Eukaryotic family of unknown function (DUF1754)
69	Glyma.08g224400	8	18196846	18202474	336453	V-type H+-transporting ATPase subunit A (ATPeV1A, ATP6A)
70	Glyma.08g224500	8	18204060	18208035	336477	ATPase family associated with various cellular activities (AAA)
71	Glyma.08g224600	8	18208948	18211498	336490	PAP_fibrillin
72	Glyma.08g224700	8	18211499	18213194	336500	Unknown
73	Glyma.08g224800	8	18220717	18224385	336507	Protein of unknown function (DUF1666)
74	Glyma.08g224900	8	18225217	18226261	336563	Unknown
75	Glyma.08g225000	8	18232440	18234931	336581	Mitochondrial carrier protein
76	Glyma.08g225100	8	18245614	18246213	336591	Auxin responsive protein
77	Glyma.08g225200	8	18246538	18247740	336596	Auxin responsive protein
78	Glyma.08g225300	8	18248653	18252894	336601	Unknown
79	Glyma.08g225400	8	18252173	18259445	336611	Unknown
80	Glyma.08g225500	8	18260357	18267956	336647	SF11 - PYROPHOSPHATE-ENERGIZED MEMBRANE PROTON PUMP 2-RELATED
81	Glyma.08g225600	8	18260573	18261444	336719	Unknown
82	Glyma.08g225700	8	18275851	18276717	336724	Unknown
83	Glyma.08g225800	8	18290918	18300538	336732	Prenyltransferase and squalene oxidase repeat
84	Glyma.08g225900	8	18303275	18310432	336752	Protein tyrosine kinase,Leucine Rich Repeat,Leucine rich repeat N-terminal domain
85	Glyma.08g226000	8	18321377	18335864	336787	START domain
86	Glyma.08g226100	8	18339384	18347070	336807	YT521-B-like domain
87	Glyma.08g226200	8	18352624	18353085	336864	Unknown
88	Glyma.08g226300	8	18366397	18366591	336868	Unknown
89	Glyma.08g226400	8	18370226	18374060	336871	Sugar (and other) transporter
90	Glyma.08g226500	8	18384328	18385039	336881	Pyruvate kinase C barrel domain
91	Glyma.08g226600	8	18391180	18403568	336885	Complex I intermediate-associated protein 30 (CIA30),NmrA-like family
92	Glyma.08g226700	8	18405334	18420828	336936	PHD-finger,Zinc finger C ZZ type,Histone acetylation protein,TAZ zinc finger
93	Glyma.08g226800	8	18444007	18444965	336977	Cupin
94	Glyma.08g226900	8	18449457	18452338	336982	Unknown
95	Glyma.08g227000	8	18464236	18469579	336992	bZIP transcription factor
96	Glyma.08g227100	8	18470879	18474036	337000	Unknown
97	Glyma.08g227200	8	18494370	18499681	337007	Protein kinase domain,EF hand
98	Glyma.08g227300	8	18507623	18515386	337019	Domain of unknown function (DUF3546),Arsenite-resistance protein 2
99	Glyma.08g227400	8	18516376	18517463	337052	Core histone H2A FH2B FH3 FH4
100	Glyma.08g227500	8	18518682	18527092	337057	FAR1 DNA-binding domain,SWIM zinc finger,MULE transposase domain
101	Glyma.08g227600	8	18535293	18537847	337141	Isoprenylcysteine carboxyl methyltransferase (ICMT) family
102	Glyma.08g227700	8	18539712	18545318	337152	AP2 domain
103	Glyma.08g227800	8	18541933	18542964	337172	Unknown
104	Glyma.08g227900	8	18551920	18567339	337177	Unknown
105	Glyma.08g228000	8	18584819	18594278	337189	Vacuolar protein sorting protein 36 Vps36,EAP30 FVps36 family
106	Glyma.08g228100	8	18598216	18600523	337212	WD domain C G-beta repeat
107	Glyma.08g228200	8	18601501	18602814	337228	Cupin
108	Glyma.08g228300	8	18607555	18613550	337233	Oxidoreductase FAD-binding domain,Oxidoreductase NAD-binding domain
109	Glyma.08g228400	8	18621259	18621791	337246	S locus-related glycoprotein 1 binding pollen coat protein (SLR1-BP)
110	Glyma.08g228500	8	18636326	18636654	337252	Unknown
111	Glyma.08g228600	8	18648914	18649393	337258	S locus-related glycoprotein 1 binding pollen coat protein (SLR1-BP)
112	Glyma.08g228700	8	18660718	18661378	337264	Serine carboxypeptidase
113	Glyma.08g228800	8	18684920	18691455	337270	haloacid dehalogenase-like hydrolase,E1-E2 ATPase
114	Glyma.08g228900	8	18695544	18698469	337302	Dof domain C zinc finger
115	Glyma.08g229000	8	18698657	18698812	337320	Unknown
116	Glyma.08g229100	8	18702845	18708468	337323	Protein kinase domain,Leucine Rich Repeat
117	Glyma.08g229200	8	18714460	18714990	337345	Unknown
118	Glyma.08g229300	8	18717424	18718265	337350	Unknown
119	Glyma.08g229400	8	18720040	18747811	337354	Double-stranded RNA binding motif,Helicase associated domain (HA2),Helicase conserved C-terminal domain,Oligonucleotide Foligosaccharide-binding (OB)-fold,DEAD FDEAH box helicase
120	Glyma.08g229500	8	18753050	18753271	337399	Unknown
121	Glyma.08g229600	8	18766704	18782530	337402	SART-1 family
122	Glyma.08g229700	8	18795227	18796825	337434	F-box domain
123	Glyma.08g229800	8	18800851	18805120	337444	WD domain C G-beta repeat
124	Glyma.08g229900	8	18806959	18808642	337475	Unknown
125	Glyma.08g230000	8	18819571	18822355	337486	Hsp20 Falpha crystallin family
126	Glyma.08g230100	8	18824513	18826014	337492	Pathogenesis-related protein Bet v I family
127	Glyma.08g230200	8	18838443	18843225	337498	Unknown
128	Glyma.08g230300	8	18841911	18842087	337509	Unknown
129	Glyma.08g230400	8	18847360	18848525	337512	Pathogenesis-related protein Bet v I family
130	Glyma.08g230500	8	18862871	18864462	337518	Pathogenesis-related protein Bet v I family
131	Glyma.08g230600	8	18879029	18881859	337524	BURP domain
132	Glyma.08g230700	8	18897439	18898641	337531	Albumin I
133	Glyma.08g230800	8	18911649	18919032	337537	Protein of unknown function (DUF3531)
134	Glyma.08g230900	8	18924711	18928709	337594	WD domain C G-beta repeat
135	Glyma.08g231000	8	18933180	18938287	337602	HAD superfamily C subfamily IIIB (Acid phosphatase)
136	Glyma.08g231100	8	18949122	18952446	337609	Protein kinase domain
137	Glyma.08g231200	8	18962367	18968461	337615	Unknown
138	Glyma.08g231300	8	18969636	18977694	337625	Helicase conserved C-terminal domain,Zinc finger C-x8-C-x5-C-x3-H type (and similar),RNA recognition motif. (a.k.a. RRM C RBD C or RNP domain),DEAD FDEAH box helicase
139	Glyma.08g231400	8	18981579	18991368	337695	C3HC zinc finger-like
140	Glyma.08g231500	8	18999077	19002548	337708	DnaJ domain
141	Glyma.08g231600	8	19016678	19022397	337736	Metallo-beta-lactamase superfamily
142	Glyma.08g231700	8	19038065	19039590	337749	Unknown
143	Glyma.08g231800	8	19053865	19057760	337753	Remorin C C-terminal region
144	Glyma.08g231900	8	19064682	19066584	337772	Protein of unknown function (DUF1138)
145	Glyma.08g232000	8	19071849	19077651	337799	SPFH domain F Band 7 family
146	Glyma.08g232100	8	19083679	19090848	337805	Cyclic nucleotide-binding domain,Domain of unknown function (DUF3354),Ion transport protein
147	Glyma.14g211300	14	47625904	47630956	618711	Universal stress protein family
148	Glyma.14g211400	14	47633769	47635292	618727	Unknown
149	Glyma.15g116200	15	9136796	9139582	641492	Unknown
150	Glyma.15g143800	15	11824186	11826677	645590	cAMP-regulated phosphoprotein Fendosulfine conserved region
151	Glyma.15g143900	15	11830914	11834773	645598	Unknown
152	Glyma.15g144000	15	11843111	11847542	645606	Myb-like DNA-binding domain
153	Glyma.15g144100	15	11848711	11854145	645612	Unknown
154	Glyma.16g185500	16	34731233	34738502	693125	Leucine Rich Repeat,Leucine rich repeat N-terminal domain
155	Glyma.16g185600	16	34733765	34734205	693130	Unknown
156	Glyma.16g182700	16	34393343	34396288	692988	Leucine Rich Repeat
157	Glyma.16g182800	16	34408229	34410993	692993	Unknown
158	Glyma.16g182900	16	34436482	34437114	692999	Leucine Rich Repeat,Leucine rich repeat N-terminal domain
159	Glyma.16g183000	16	34451223	34453642	693002	Leucine Rich Repeat,Leucine rich repeat N-terminal domain
160	Glyma.16g183100	16	34495057	34498580	693006	Unknown
161	Glyma.16g183200	16	34497329	34498190	693013	Glycosyl transferase family 90
162	Glyma.16g183300	16	34500477	34503290	693019	Leucine Rich Repeat
163	Glyma.16g183400	16	34513882	34516747	693025	Leucine Rich Repeat,Leucine rich repeat N-terminal domain
164	Glyma.16g183500	16	34530582	34533663	693029	Leucine Rich Repeat
165	Glyma.16g183600	16	34564893	34567538	693035	Leucine Rich Repeat
166	Glyma.16g183700	16	34575120	34579101	693039	Unknown
167	Glyma.16g183800	16	34577861	34578791	693044	Unknown
168	Glyma.16g183900	16	34579110	34580142	693049	Glycosyl transferase family 90
169	Glyma.16g184000	16	34585888	34589687	693056	Leucine Rich Repeat
170	Glyma.16g184100	16	34595483	34596460	693061	Protease inhibitor Fseed storage FLTP family
171	Glyma.16g184200	16	34604592	34609135	693066	Leucine Rich Repeat,Leucine rich repeat N-terminal domain
172	Glyma.16g184300	16	34615252	34618050	693071	Leucine rich repeat N-terminal domain,Leucine Rich Repeat
173	Glyma.16g184400	16	34621915	34622244	693075	Protease inhibitor Fseed storage FLTP family
174	Glyma.16g184500	16	34647692	34656805	693078	Leucine Rich Repeat
175	Glyma.16g184600	16	34658999	34659573	693083	Unknown
176	Glyma.16g184700	16	34665898	34668573	693088	Leucine Rich Repeat
177	Glyma.16g184800	16	34673796	34676594	693092	Leucine Rich Repeat,Leucine rich repeat N-terminal domain
178	Glyma.16g184900	16	34680005	34680571	693096	Unknown
179	Glyma.16g185000	16	34681294	34682953	693102	Glycosyl transferase family 90
180	Glyma.16g185100	16	34686428	34688908	693108	Leucine Rich Repeat
181	Glyma.16g185200	16	34692049	34694364	693111	Leucine Rich Repeat,Leucine rich repeat N-terminal domain
182	Glyma.16g185300	16	34701489	34704287	693116	Leucine Rich Repeat,Leucine rich repeat N-terminal domain
183	Glyma.16g185400	16	34712976	34715775	693119	Leucine Rich Repeat,Leucine rich repeat N-terminal domain
184	Glyma.16g185700	16	34742361	34744170	693134	Protease inhibitor Fseed storage FLTP family
185	Glyma.16g185800	16	34747498	34755392	693138	Leucine Rich Repeat,Leucine rich repeat N-terminal domain
186	Glyma.16g185900	16	34757274	34758649	693143	CAP160 repeat
187	Glyma.16g186000	16	34761064	34763799	693147	Glycosyl transferase family 90
188	Glyma.16g186100	16	34768992	34773409	693158	Leucine Rich Repeat,Leucine rich repeat N-terminal domain
189	Glyma.16g186200	16	34780811	34783568	693164	Leucine Rich Repeat
190	Glyma.16g186300	16	34792208	34792874	693168	Unknown
191	Glyma.16g186400	16	34799381	34802710	693174	Leucine rich repeat N-terminal domain,Leucine Rich Repeat
192	Glyma.16g186500	16	34820205	34823003	693180	Leucine Rich Repeat,Leucine rich repeat N-terminal domain
193	Glyma.16g186600	16	34913608	34916555	693183	Leucine Rich Repeat
194	Glyma.16g186700	16	34921963	34924758	693189	Leucine Rich Repeat,Leucine rich repeat N-terminal domain
195	Glyma.16g186800	16	34928102	34928675	693193	Unknown
196	Glyma.16g186900	16	34940125	34943209	693197	Leucine Rich Repeat
197	Glyma.18g043100	18	3666225	3670526	746042	Cytochrome c oxidase assembly protein CtaG FCox11
198	Glyma.18g202200	18	48297961	48298505	765444	Serine carboxypeptidase
199	Glyma.18g202300	18	48298637	48298855	765449	Wound-induced protein
200	Glyma.18g279700	18	56065123	56066082	776626	Unknown
201	Glyma.18g279800	18	56074203	56079359	776637	GDSL FSGNH-like Acyl-Esterase family found in Pmr5 and Cas1p (original Pfam: PF03005)
202	Glyma.18g279900	18	56084932	56088020	776643	GDSL FSGNH-like Acyl-Esterase family found in Pmr5 and Cas1p (original Pfam: PF03005)
203	Glyma.18g280000	18	56093039	56095398	776649	Unknown
204	Glyma.18g280100	18	56094747	56095007	776655	Unknown
205	Glyma.18g293400	18	57143356	57144752	778843	Unknown
206	Glyma.18g293500	18	57158122	57158981	778855	Unknown
207	Glyma.18g293600	18	57163612	57164439	778860	Unknown
208	Glyma.18g293700	18	57165439	57166071	778865	Unknown
209	Glyma.18g293800	18	57166496	57170812	778870	PAP2 superfamily
210	Glyma.18g293900	18	57173334	57175247	778929	Protein of unknown function (DUF674)
211	Glyma.18g294000	18	57176110	57177861	778935	Protein of unknown function (DUF674)
212	Glyma.18g294100	18	57178773	57181329	778941	Weak chloroplast movement under blue light
213	Glyma.18g294200	18	57197200	57198197	778952	Protease inhibitor Fseed storage FLTP family
214	Glyma.18g294300	18	57205035	57207996	778957	Peptidase C26
215	Glyma.18g294400	18	57209293	57217181	778965	Protein kinase domain
216	Glyma.19g165500	19	42636072	42644217	803013	C5HC2 zinc finger,jmjN domain,JmjC domain C hydroxylase
217	Glyma.19g175600	19	43561808	43569019	805159	LNS2 (Lipin FNed1 FSmp2),lipin C N-terminal conserved region
218	Glyma.20g132100	20	37250648	37255612	837187	SWIM zinc finger,MULE transposase domain,FAR1 DNA-binding domain
219	Glyma.20g132200	20	37257212	37261238	837232	Unknown
220	Glyma.20g132300	20	37263193	37263944	837250	4F5 protein family
221	Glyma.20g132400	20	37266529	37269324	837257	Leucine Rich Repeat,Leucine rich repeat N-terminal domain
222	Glyma.20g132500	20	37270462	37274826	837268	Mpv17 F PMP22 family
