# Supplementary material for: Identification of new loci for salt tolerance in soybean by high-resolution genome-wide association mapping
Source: BMC Genomics. 2019 Apr 25;20:318. doi: 10.1186/s12864-019-5662-9 (PMC6485111; doi:10.1186/s12864-019-5662-9)
Supplement: Supplementary file 10 — Table S4. A core set of 305 soybean plant introductions (PIs) selected from the USDA Soybean Germplasm Collection. (XLSX 27 kb) [file 12864_2019_5662_MOESM10_ESM.xlsx]

## Sheet: Sheet 1
Table S4. A core set of 305 soybean plant introductions (PIs) selected from the USDA Soybean Germplasm Collection
No.	Line	Plant Name	Taxonomy	Origin	MG (*)
1	PI438335	SAO 196-C	Glycine max	Algeria	III
2	PI438347	35S.277	Glycine max	Australia	VII
3	PI322692	Max C.P1159A8	Glycine max	Australia	IX
4	PI372403B	(Caloria)	Glycine max	Austria	00
5	PI417500	Escura A	Glycine max	Brazil	VIII
6	PI628812	MG/BR-46 (Conquista)	Glycine max	Brazil	VI
7	PI628913	BR-30	Glycine max	Brazil	VII
8	PI628963	La Suprema	Glycine max	Brazil	VII
9	PI548571	Harlon	Glycine max	Canada, Ontario	I
10	PI548572	Harly	Glycine max	Canada, Ontario	I
11	PI567782	OAC Dorado	Glycine max	Canada, Ontario	I
12	PI603458A	Shui dou	Glycine max	China	IV
13	PI603426G	(Ben di yuan huang dou)	Glycine max	China	II
14	PI603442	Ke qi xiao hei dou	Glycine max	China	III
15	PI437654	Er-hej-jan	Glycine max	China	III
16	PI089005-5	5950	Glycine max	China	II
17	PI253661B	No. 12	Glycine max	China	III
18	PI297505	Czi ti No. 5	Glycine max	China	I
19	PI404187	Suj nii hun mao ju	Glycine max	China	II
20	PI407701	Hei long No. 3	Glycine max	China	I
21	PI417242	Pekin dai seitou	Glycine max	China	II
22	PI430595	58-161	Glycine max	China	IV
23	PI437662	Gun'-tszu-lin' 658	Glycine max	China	II
24	PI437685D	(Phun-zhun)	Glycine max	China	III
25	PI437695A	S-185	Glycine max	China	I
26	PI437776	VIR 1302	Glycine max	China	III
27	PI437793	VIR 3024	Glycine max	China	II
28	PI437956B	VIR 1390	Glycine max	China	II
29	PI437991B	VIR 1657	Glycine max	China	0
30	PI438019B	VIR 1883	Glycine max	China	II
31	PI438083	VIR 2506	Glycine max	China	II
32	PI438112B	VIR 2623	Glycine max	China	III
33	PI438309	VIR 3017	Glycine max	China	I
34	PI468408B	(Qi Huang No. 1)	Glycine max	China	III
35	PI548411	Seneca	Glycine max	China	II
36	PI578504	Xiang dou No. 3	Glycine max	China	II
37	PI592940	Jin dou 17	Glycine max	China	IV
38	PI592952	Zheng 77249	Glycine max	China	III
39	PI602502B	(Xiong yue xiao huang dou)	Glycine max	China	IV
40	PI603290	Zao shu 18	Glycine max	China	I
41	PI603345	ZDD00403	Glycine max	China	II
42	PI603389	Huang ke	Glycine max	China	II
43	PI603397	Hei qi huang da dou	Glycine max	China	IV
44	PI603399	Xiao bai qi	Glycine max	China	II
45	PI603463	Dong jie No. 1	Glycine max	China	II
46	PI603488	ZDD19294	Glycine max	China	III
47	PI603492	Qi hei dou	Glycine max	China	IV
48	PI603494	Hai dou zi	Glycine max	China	IV
49	PI603495B	(Hong mi lan dou zi)	Glycine max	China	V
50	PI603497	Hua dou	Glycine max	China	III
51	PI603526	Hei you dou	Glycine max	China	IV
52	PI603555	Hua da hei dou	Glycine max	China	IV
53	PI603556	ZDD08563	Glycine max	China	III
54	PI603559	ZDD08590	Glycine max	China	IV
55	PI603675	Huai yin gua dou jia	Glycine max	China	III
56	PI603698J	(Dan yang shui bai dou)	Glycine max	China	0
57	PI603722	Nan chong ba yue huang	Glycine max	China	VIII
58	PI612730	Zhong huong No. 10	Glycine max	China	II
59	PI612754	ZY 645	Glycine max	China	I
60	PI101404A		Glycine soja	China	II
61	PI567698A	Fu yang (17)	Glycine max	China, Anhui	IV
62	PI567726	Fu yang (50)	Glycine max	China, Anhui	IV
63	PI548402	Peking	Glycine max	China, Beijing	IV
64	PI578495	Jin dou No. 4	Glycine max	China, Beijing	IV
65	PI090763	7570	Glycine max	China, Beijing	IV
66	PI090486	7533	Glycine max	China, Beijing	III
67	PI171428	Large Yellow Soybean	Glycine max	China, Beijing	IV
68	PI495020	Xu dou 2	Glycine max	China, Beijing	IV
69	PI561318A	Hui nan bai hua xiao hei dou	Glycine max	China, Beijing	I
70	PI549047	Mrs. Wong's Picnic #1	Glycine soja	China, Beijing	III
71	PI549048		Glycine soja	China, Beijing	III
72	PI567262A	Similar to: Gu tian type	Glycine max	China, Fujian	II
73	PI567307	Hei huang dou	Glycine max	China, Gansu	IV
74	PI567343	Ma huang dou	Glycine max	China, Gansu	V
75	PI567346	Niu mao huang dou	Glycine max	China, Gansu	V
76	PI567353	Yang yan ren dou	Glycine max	China, Gansu	IV
77	PI518727	Ju huang	Glycine max	China, Guangdong	VI
78	PI266806C	No. 4	Glycine max	China, Hebei	II
79	PI062203	937	Glycine max	China, Hebei	V
80	PI490766	Dawudou	Glycine max	China, Hebei	III
81	PI532463B	(He bei No. 1)	Glycine max	China, Hebei	III
82	PI538386A	1886	Glycine max	China, Hebei	III
83	PI567489A	Er da li huang dou	Glycine max	China, Hebei	IV
84	PI567171	Hei he No. 1	Glycine max	China, Heilongjiang	00
85	PI291294		Glycine max	China, Heilongjiang	I
86	PI291309D		Glycine max	China, Heilongjiang	II
87	PI291310C		Glycine max	China, Heilongjiang	II
88	PI548383	Mansoy	Glycine max	China, Heilongjiang	III
89	PI548400	Patoka	Glycine max	China, Heilongjiang	IV
90	PI567173	Hei he 51	Glycine max	China, Heilongjiang	00
91	PI592960	Dong nong 38	Glycine max	China, Heilongjiang	I
92	PI567675	Yu cheng xiao tie jiao huang	Glycine max	China, Henan	IV
93	PI567685	Zhong mou tie jiao er cao	Glycine max	China, Henan	IV
94	PI071465	No. 33	Glycine max	China, Jiangsu	V
95	PI548473	Monetta	Glycine max	China, Jiangsu	VII
96	PI587588A	Tai xing niu mao huang yi	Glycine max	China, Jiangsu	IV
97	PI602993	Pi xian ruan tiao zhi	Glycine max	China, Jiangsu	IV
98	PI468908		Glycine max	China, Jilin	000
99	PI054614	No. 54	Glycine max	China, Jilin	IV
100	PI070080	6908	Glycine max	China, Jilin	III
101	PI091100-3	6554	Glycine max	China, Jilin	III
102	PI092651	7846	Glycine max	China, Jilin	IV
103	PI391577	Ch'a ye sheng tou	Glycine max	China, Jilin	II
104	PI464896	Jou Nong No. 5	Glycine max	China, Jilin	I
105	PI467347	Zi-hua-cuo-zi	Glycine max	China, Jilin	II
106	PI479735	Silihuang	Glycine max	China, Jilin	III
107	PI479752	GD 50388-2	Glycine soja	China, Jilin	I
108	PI549026	Gao li huang	Glycine max	China, Liaoning	V
109	PI549041A	ZYD 2709	Glycine max	China, Liaoning	III
110	PI088788	5913	Glycine max	China, Liaoning	III
111	PI091159-4	6614	Glycine max	China, Liaoning	IV
112	PI458510	Ji Ti No. 1	Glycine max	China, Liaoning	III
113	PI464912	Dan Dou 1	Glycine max	China, Liaoning	IV
114	PI464923	Tie Fen 16	Glycine max	China, Liaoning	I
115	PI548427	Wilson	Glycine max	China, Liaoning	IV
116	PI549021A	Na hei dou	Glycine max	China, Liaoning	III
117	PI468918		Glycine soja	China, Liaoning	III
118	PI483460B		Glycine soja	China, Liaoning	III
119	PI549017	ZYD 3938	Glycine max	China, Ningxia	IV
120	PI567361	Lu fang huang dou	Glycine max	China, Ningxia	III
121	PI407742	16	Glycine max	China, Shaanxi	V
122	PI567383	Da ke huang dou	Glycine max	China, Shaanxi	V
123	PI567407	Xiao dou	Glycine max	China, Shaanxi	V
124	PI567558	Liu shi ri jin huang da dou	Glycine max	China, Shandong	III
125	PI567525	Cao qing huang dou	Glycine max	China, Shandong	II
126	PI597458B		Glycine soja	China, Shandong	V
127	PI597459C	ZYD3234	Glycine soja	China, Shandong	III
128	PI407307		Glycine soja	China, Shanghai	VI
129	PI567415A	Bai da huang dou	Glycine max	China, Shanxi	IV
130	PI567416	Bai dou	Glycine max	China, Shanxi	IV
131	PI567418A	Bai hei dou	Glycine max	China, Shanxi	II
132	PI567439	Hong jia huang dou	Glycine max	China, Shanxi	V
133	PI574477	Fen dou 31	Glycine max	China, Shanxi	IV
134	PI483463		Glycine soja	China, Shanxi	II
135	PI567231	WJK-PRC-46	Glycine max	China, Sichuan	VIII
136	PI475820		Glycine max	China, Xinjiang	II
137	PI567238	W6 6210	Glycine max	China, Yunnan	IX
138	PI594880	Song zi dou	Glycine max	China, Yunnan	V
139	PI548447	Cherokee	Glycine max	China, Zhejiang	VIII
140	PI548316	Cloud	Glycine max	China, Zhejiang	III
141	PI597464	Zhe chun No. 3	Glycine max	China, Zhejiang	II
142	PI597471A	Zheye 29	Glycine max	China, Zhejiang	VII
143	PI438323	Grignon 53-F-3	Glycine max	France	I
144	PI437127A	Imeretinscaja	Glycine max	Georgia	IV
145	PI417529	A38	Glycine max	Germany	0
146	PI445824A	Wolfsthaler	Glycine max	Germany	000
147	PI424195A	ISZ-3	Glycine max	Hungary	0
148	PI497953	I.C. 192	Glycine max	India, Bihar	X
149	PI179935	Bhart	Glycine max	India, Himachal Pradesh	VII
150	PI497964A	I.C. 9461	Glycine max	India, Sikkim	IX
151	PI166105	Bhart	Glycine max	India, Uttar Pradesh	VII
152	PI506862	Karikei 86	Glycine max	Japan	IV
153	PI507180	Rikuu 21	Glycine max	Japan	IV
154	PI548364	Macoupin	Glycine max	Japan	IV
155	PI416751	A-B(D)	Glycine max	Japan	I
156	PI417215	Ooita Aki Daizu 2	Glycine max	Japan	VIII
157	PI417479	Yougetsu	Glycine max	Japan	IV
158	PI506933	Kouiku 1	Glycine max	Japan	IV
159	PI506942	Koushurei 235	Glycine max	Japan	II
160	PI507017	Madara ooha tsuru mame	Glycine max	Japan	VII
161	PI507088	Nattou Kotsubu	Glycine max	Japan	VI
162	PI507293B	(Shoukin ou)	Glycine max	Japan	III
163	PI507467	Tousan kei F 764	Glycine max	Japan	IV
164	PI507471	Tousan kei na 16	Glycine max	Japan	III
165	PI507480	Tousan kei YL 24	Glycine max	Japan	IV
166	PI561387	Kosuzu	Glycine max	Japan	V
167	PI561389B	(Okura Natto)	Glycine max	Japan	0
168	PI407077	RB 1072	Glycine soja	Japan, Aichi	VII
169	PI407083	RB 1072	Glycine soja	Japan, Aichi	VI
170	PI080837	Mejiro	Glycine max	Japan, Akita	IV
171	PI407038	RB 1072	Glycine soja	Japan, Akita	V
172	PI407157	RB 1072	Glycine soja	Japan, Chiba	VI
173	PI378690		Glycine soja	Japan, Fukuoka	VII
174	PI366122		Glycine soja	Japan, Fukushima	IV
175	PI209333	No. 3	Glycine max	Japan, Hokkaido	VI
176	PI209334	No. 9	Glycine max	Japan, Hokkaido	III
177	PI417381	Tenpoku shirome	Glycine max	Japan, Hokkaido	0
178	PI507638	NIAR 060010	Glycine soja	Japan, Hyogo	VI
179	PI378683		Glycine soja	Japan, Ishikawa	VI
180	PI342434		Glycine max	Japan, Iwate	V
181	PI504288	S	Glycine max	Japan, Iwate	V
182	PI407052	RB 1072	Glycine soja	Japan, Iwate	V
183	PI094159-3	(Kiizaya)	Glycine max	Japan, Kagoshima	IV
184	PI171451	Kosamame	Glycine max	Japan, Kanagawa	VII
185	PI507615	NIAR 040012	Glycine soja	Japan, Nagano	VI
186	PI507619B	NIAR 040016	Glycine soja	Japan, Nagano	VI
187	PI507656	NIAR 090011	Glycine soja	Japan, Nagasaki	VII
188	PI507595	NIAR 030002	Glycine soja	Japan, Niigata	VI
189	PI274453		Glycine max	Japan, Okinawa	X
190	PI084973	Takiya	Glycine max	Japan, Saitama	III
191	PI507609	NIAR 040023	Glycine soja	Japan, Tochigi	VI
192	PI378699A		Glycine soja	Japan, Tokyo	VII
193	PI378698		Glycine soja	Japan, Yamanashi	VI
194	PI548360	Korean	Glycine max	Korea, North	II
195	PI603162	GL 2631 /96	Glycine max	Korea, North	IV
196	PI087620-1	Kuromeshoryu	Glycine max	Korea, North, Hamgyong Puk	III
197	PI548474	Nanda	Glycine max	Korea, North, Hwanghae Puk	VIII
198	PI548356	Kanro	Glycine max	Korea, North, Pyongyang	II
199	PI597476	Deogyukong	Glycine max	Korea, South	V
200	PI407281	K103-C	Glycine soja	Korea, South, Cheju	VI
201	PI398965	KLS 628-1	Glycine max	Korea, South, Cholla Nam	IV
202	PI562557	KE10	Glycine soja	Korea, South, Cholla Puk	V
203	PI562558	KE12	Glycine soja	Korea, South, Cholla Puk	V
204	PI095860	155	Glycine max	Korea, South, Chungchong Nam	VI
205	PI407239	K55	Glycine soja	Korea, South, Chungchong Nam	V
206	PI562551	KC26	Glycine soja	Korea, South, Chungchong Nam	V
207	PI086904	Fukota	Glycine max	Korea, South, Chungchong Puk	VI
208	PI398633	KAS 390-17-2	Glycine max	Korea, South, Chungchong Puk	V
209	PI407220	K25-B	Glycine soja	Korea, South, Chungchong Puk	V
210	PI424078	74077	Glycine max	Korea, South, Kangwon	III
211	PI407195	K12-A	Glycine soja	Korea, South, Kangwon	IV
212	PI407202	K15	Glycine soja	Korea, South, Kangwon	V
213	PI424082	74082	Glycine soja	Korea, South, Kangwon	V
214	PI084656	S-81	Glycine max	Korea, South, Kyonggi	III
215	PI424038B	74053	Glycine max	Korea, South, Kyonggi	V
216	PI407190	K56-C	Glycine soja	Korea, South, Kyonggi	V
217	PI407308		Glycine soja	Korea, South, Kyonggi	V
218	PI424008A	74006	Glycine soja	Korea, South, Kyonggi	V
219	PI424025B	74023	Glycine soja	Korea, South, Kyonggi	V
220	PI424121	74129	Glycine soja	Korea, South, Kyongsang Nam	V
221	PI424097	74096	Glycine soja	Korea, South, Kyongsang Puk	V
222	PI424107A	74106	Glycine soja	Korea, South, Kyongsang Puk	VI
223	PI424116	74116	Glycine soja	Korea, South, Kyongsang Puk	IV
224	PI084946-2	(Kandokon)	Glycine max	Korea, South, Pusan	IV
225	PI476352B	(Colnon)	Glycine max	Kyrgyzstan	II
226	PI437265D	(Dobruzanca D)	Glycine max	Moldova	0
227	PI437240	CSchi 1069	Glycine max	Moldova	0
228	PI567225	Kisinevskaja 90	Glycine max	Moldova	0
229	PI639550E	(KSHI 713)	Glycine max	Moldova	II
230	PI578309	I-64	Glycine max	Nepal	VI
231	PI159925	Glycine H	Glycine max	Peru, Lima	VIII
232	PI639570	VIR 7010	Glycine max	Philippines	VIII
233	PI240664	Bilomi No. 3	Glycine max	Philippines, Luzon	X
234	PI361087	Medias 23	Glycine max	Romania	I
235	PI361066B	(F. 56-17)	Glycine max	Romania	I
236	PI361070	Faur	Glycine max	Romania	0
237	PI548325	Flambeau	Glycine max	Russian Federation	00
238	PI361080	Kormovaia 15	Glycine max	Russian Federation	II
239	PI378663	Habarovskaja II	Glycine max	Russian Federation	I
240	PI378680E	(VNIIMK 9186)	Glycine max	Russian Federation	I
241	PI437110A	VIR 244	Glycine max	Russian Federation	III
242	PI437112A	VIR 249	Glycine max	Russian Federation	II
243	PI437838	DV-254	Glycine max	Russian Federation	II
244	PI507752	VIR 8448	Glycine soja	Russian Federation, Amur	000
245	PI507757	VIR 8451	Glycine soja	Russian Federation, Amur	000
246	PI507847	L 598	Glycine soja	Russian Federation, Amur	00
247	PI639586	KB 14	Glycine soja	Russian Federation, Amur	Unknown
248	PI639590B	(KZ 659)	Glycine max	Russian Federation, Amur	Unknown
249	PI639621	KT 156	Glycine soja	Russian Federation, Amur	Unknown
250	PI548313	Chestnut	Glycine max	Russian Federation, Khabarovsk	III
251	PI548336	Habaro	Glycine max	Russian Federation, Khabarovsk	I
252	PI437165A	Toncostebel'naja 27	Glycine max	Russian Federation, Krasnodar	I
253	PI342619A		Glycine max	Russian Federation, Primorye	0
254	PI437376A	Ussurijscaja 308	Glycine max	Russian Federation, Primorye	I
255	PI437485	VIR 1048	Glycine max	Russian Federation, Primorye	II
256	PI437500A	VIR 3810	Glycine max	Russian Federation, Primorye	I
257	PI437505	VIR 3853	Glycine max	Russian Federation, Primorye	II
258	PI639528B	VIR 233	Glycine max	Russian Federation, Primorye	II
259	PI639543	VIR 3715	Glycine max	Russian Federation, Primorye	I
260	PI522226	VIR 8511	Glycine soja	Russian Federation, Primorye	000
261	PI361093	Novosadska Br. 1	Glycine max	Serbia	I
262	PI324924	Rhosa	Glycine max	South Africa	V
263	PI438471	Fiskeby III	Glycine max	Sweden, Ostergotland	000
264	PI548490	Tanner	Glycine max	Taiwan	VII
265	PI379618	TC 1	Glycine max	Taiwan	V
266	PI548479	Otootan	Glycine max	Taiwan	VIII
267	PI639559B	(VYTKA 2)	Glycine max	Ukraine	II
268	PI378658	Dnepropetrovsk 12	Glycine max	Ukraine, Dnipropetrovsk	0
269	PI417581	H-060072	Glycine max	United States	V
270	PI438496B	(Peking)	Glycine max	United States	III
271	PI438500	Virginia	Glycine max	United States	III
272	PI542972	H7190	Glycine max	United States	VII
273	PI548658	Lee 74	Glycine max	United States, Arkansas	VI
274	PI561701	G88-20092	Glycine max	United States, Georgia	VI
275	PI548171	T134	Glycine max	United States, Illinois	III
276	PI548162	T48	Glycine max	United States, Illinois	IV
277	PI548178	T145	Glycine max	United States, Illinois	III
278	PI548198	T209	Glycine max	United States, Illinois	III
279	PI548200	T211H	Glycine max	United States, Illinois	IV
280	PI518671	Williams 82	Glycine max	United States, Illinois	III
281	PI548193	T201	Glycine max	United States, Iowa	IV
282	PI548520	Preston	Glycine max	United States, Iowa	II
283	PI548521	BSR 201	Glycine max	United States, Iowa	II
284	PI548524	Weber	Glycine max	United States, Iowa	I
285	PI567788	Bienville	Glycine max	United States, Louisiana	VIII
286	PI559932	Manokin	Glycine max	United States, Maryland	IV
287	PI548633	Wye	Glycine max	United States, Maryland	IV
288	PI631123	TW98-1	Glycine max	United States, Maryland	Unknown
289	PI632418	Tara	Glycine max	United States, Maryland	V
290	PI548561	Hodgson	Glycine max	United States, Minnesota	I
291	PI592523	Glacier	Glycine max	United States, Minnesota	00
292	PI548656	Lee	Glycine max	United States, Mississippi	VI
293	PI548256	T279	Glycine max	United States, Mississippi	VII
294	PI594922	Graham	Glycine max	United States, North Carolina	V
295	PI548657	Jackson	Glycine max	United States, North Carolina	VII
296	PI572239	Holladay	Glycine max	United States, North Carolina	V
297	PI540552	Hoyt	Glycine max	United States, Ohio	II
298	PI518668	TN 4-86	Glycine max	United States, Tennessee	IV
299	PI598358	TN 5-95	Glycine max	United States, Tennessee	V
300	PI548978	Gail	Glycine max	United States, Texas	VI
301	PI518664	Hutcheson	Glycine max	United States, Virginia	V
302	FC029333	Laredo	Glycine max	Unknown	III
303	PI153231	B-63	Glycine max	Unknown	III
304	PI606374	Cao bang 8	Glycine max	Vietnam	III
305	PI605765B	(Ninh minh)	Glycine max	Vietnam, Tuyen Quang	I
(*) MG: maturity group
